# Supplementary material for: In Vitro Cell Culture Model for Osteoclast Activation during Estrogen Withdrawal
Source: Int J Mol Sci. 2024 Jun 1;25(11):6134. doi: 10.3390/ijms25116134 (PMC11173070; doi:10.3390/ijms25116134)
Supplement: Supplementary file 1 [file ijms-25-06134-s001.zip]

Archive with 1 entries (1 files):
- ijms-3001053-supplementary-sub.avi
